# Supplementary material for: Prolonged Zaleplon Treatment Increases the Expression of Proteins Involved in GABAergic and Glutamatergic Signaling in the Rat Hippocampus
Source: Brain Sci. 2023 Dec 12;13(12):1707. doi: 10.3390/brainsci13121707 (PMC10741523; doi:10.3390/brainsci13121707)
Supplement: Supplementary file 1 [file brainsci-13-01707-s001.zip]

Archive with 1 entries (1 files):
- brainsci-2751681-supplementary.pdf
